# Supplementary material for: Attack and Success of Native and Exotic Parasitoids on Eggs of Halyomorpha halys in Three Maryland Habitats
Source: PLoS One. 2016 Mar 16;11(3):e0150275. doi: 10.1371/journal.pone.0150275 (PMC4794195; doi:10.1371/journal.pone.0150275)
Supplement: S1 Data — (XLSX) [file pone.0150275.s001.xlsx]

## Sheet: Sheet1
BMSB Parasitoid survey Summer 2014 USDA ARS Beltsville, MD
Collector	Date	Site	egg mass #	Egg Mass Type	# of eggs in mass	BMSB emerged Y/N	#BMSB emerged	Date BMSB emerged	# of dead BMSB	Parasitized Y/N	successful parasitism	# parasitoids emerged	date ptoids emerged	# of dead or undeveloped ptoids	Ptoid species	# of individuals	Predated	Other
M.Herlihy	2014-07-21	O	o1	fresh	22	Y	11	2014-07-31	11	N	N	0		0			0
M.Herlihy	2014-07-21	O	o2	fresh	20	Y	15	2014-07-24	5	N	N	0		0			0
M.Herlihy	2014-07-21	O	o3	fresh	24	Y	24	2014-07-24	0	N	N	0		0			0
M.Herlihy	2014-07-21	O	o4	fresh	21	Y	19	2014-07-24	2	N	N	0		0			0
M.Herlihy	2014-07-21	O	o5	fresh	24	Y	21	2014-07-25	3	N	N	0		0			0
M.Herlihy	2014-07-21	O	o6	fresh	25	Y	9	2014-07-24	0	N	N	0		0			0
M.Herlihy	2014-07-21	O	o7	fresh	27	N	0		0	N	N	0		0			0	dessicated
M.Herlihy	2014-07-21	O	o8	frozen	27	N	0		0	N	N	0		0			27	predated
M.Herlihy	2014-07-21	O	o9	frozen	15	Y	15	2014-07-24	0	N	N	0		0
M.Herlihy	2014-07-21	O	o10	frozen	24	N	0		0	N	N	0		0			24	predated
M.Herlihy	2014-07-21	O	o11	frozen	28	N	0		0	Y	Y	9	2014-08-05	19	Tr. euschisti	9	0
M.Herlihy	2014-07-21	O	o12	frozen	24	N	0		0	N	N	0		0			0	dessicated
M.Herlihy	2014-07-21	O	o13	frozen	26	N	0		0	N	N	0		0			0
M.Herlihy	2014-07-21	O	o14	frozen	25	N	0		0	Y	Y	17	2014-08-05	0	Tr. euschisti	16	0
M.Herlihy	2014-07-21	W	W1	fresh	21	N	0		0	N	N	0		0			0	predated
M.Herlihy	2014-07-21	W	W2	fresh	18	Y	17	2014-07-25	1	N	N	0		0			0
M.Herlihy	2014-07-21	W	W3	fresh	27	Y	27	2014-07-31	0	N	N	0		0			0
M.Herlihy	2014-07-21	W	W4	fresh	25	Y	20	2014-07-24	5	N	N	0		0			0
M.Herlihy	2014-07-21	W	W5	fresh	33	Y	31	2014-07-24	2	N	N	0		0			0
M.Herlihy	2014-07-21	W	W6	fresh	28	Y	17	2014-07-25	11	N	N	0		0			0
M.Herlihy	2014-07-21	W	W7	fresh	28	Y	5	2014-07-24	23	N	N	0		0			0
M.Herlihy	2014-07-21	W	W8	frozen	9	N	0		0	N	N	0		0			9	predated
M.Herlihy	2014-07-21	W	W9	frozen	26	N	0		0	Y	Y	6	2014-08-05	20	Tr. euschisti	4	0
M.Herlihy	2014-07-21	W	W10	frozen	26	N	0		0	Y	Y	23	2014-08-05	0	Tr. euschisti	22	0
M.Herlihy	2014-07-21	W	W11	frozen	28	N	0		0	N	N	0		0			0	dessicated
M.Herlihy	2014-07-21	W	W12	frozen	26	N	0		0	N	N	0		0			0	dessicated
M.Herlihy	2014-07-21	W	W13	frozen	28	N	0		0	Y	Y	27	2014-08-05	0	Tr. euschisti	23	0
M.Herlihy	2014-07-21	W	W14	frozen	28	N	0		0	Y	Y	23	2014-08-05	0	Tr. euschisti	24	0
M.Herlihy	2014-07-21	B	B1	fresh	26	N	0		26	N	N	0		0			0
M.Herlihy	2014-07-21	B	B2	fresh	27	Y	8	2014-08-05	19	N	N	0		0			0
M.Herlihy	2014-07-21	B	B3	fresh	28	N	0		28	N	N	0		0			0
M.Herlihy	2014-07-21	B	B4	fresh	28	Y	5	2014-07-24	23	N	N	0		0			0
M.Herlihy	2014-07-21	B	B5	fresh	28	Y	10	2014-07-25	18	N	N	0		0			0
M.Herlihy	2014-07-21	B	B6	fresh	28	Y	11	2014-07-24	17	N	N	0		0			0
M.Herlihy	2014-07-21	B	B7	fresh	27	Y	16	2014-07-25	11	N	N	0		0			0
M.Herlihy	2014-07-21	B	B8	frozen	28	N	0		0	Y	N	0	2014-08-12	9	Te. podisi	5	0
M.Herlihy	2014-07-21	B	B9	frozen	28	N	0		0	N	N	0		0			0	dessicated
M.Herlihy	2014-07-21	B	B10	frozen	25	N	0		0	Y	N	0	2014-08-12	21	Te. podisi	2	0
M.Herlihy	2014-07-21	B	B11	frozen	28	N	0		0	Y	Y	3	2014-08-05	15	Te. podisi	9	0
M.Herlihy	2014-07-21	B	B12	frozen	26	N	0		0	Y	Y	6	2014-08-12	15	Te. podisi	6	0
M.Herlihy	2014-07-21	B	B13	frozen	28	Y	1	2014-07-25	0	Y	N	0	2014-08-05	8	Te. podisi	4	0
M.Herlihy	2014-07-21	B	B14	frozen	30	N	0		0	Y	N	0	2014-08-05	1	Te. podisi	1	0
M.Herlihy	2014-07-28	O	O1	fresh	26	Y	25	2014-07-31	1	N	N	0		0			0
M.Herlihy	2014-07-28	O	O2	fresh	28	Y	25	2014-07-31	3	N	N	0		0			0
M.Herlihy	2014-07-28	O	O3	fresh	28	Y	28	2014-07-31	0	N	N	0		0			0
M.Herlihy	2014-07-28	O	O4	fresh	13	Y	12	2014-07-31	1	N	N	0		0			0
M.Herlihy	2014-07-28	O	O5	fresh	24	Y	21	2014-07-31	3	N	N	0		0			0
M.Herlihy	2014-07-28	O	O6	fresh	28	Y	27	2014-07-31	1	N	N	0		0			0
M.Herlihy	2014-07-28	O	O7	fresh	28	Y	17	2014-07-31	11	N	N	0		0			7	predated
M.Herlihy	2014-07-28	O	O8	frozen	28	N	0		0	N	N	0		0			0
M.Herlihy	2014-07-28	O	O9	frozen	14	N	0		0	N	N	0		0			0
M.Herlihy	2014-07-28	O	O10	frozen	27	N	0		0	N	N	0		0			0
M.Herlihy	2014-07-28	O	O11	frozen	28	N	0		0	N	N	0		0			0
M.Herlihy	2014-07-28	O	O12	frozen	25	N	0		0	Y	Y	10	2014-08-18	0	Anastatus	9	0
M.Herlihy	2014-07-28	O	O13	frozen	20	N	0		0	N	N	0		0			20	predated
M.Herlihy	2014-07-28	O	O14	frozen	30	N	0		0	N	N	0		0			0
M.Herlihy	2014-07-28	W	W1	fresh	26	Y	25	2014-07-31	1	N	N	0		0			0
M.Herlihy	2014-07-28	W	W2	fresh	23	Y	16	2014-08-01	7	N	N	0		0			0
M.Herlihy	2014-07-28	W	W3	fresh	29	Y	20	2014-07-30	9	N	N	0		0			0	ptoid guarding
M.Herlihy	2014-07-28	W	W4	fresh	5	Y	1	2014-07-31	1	Y	Y	3	2014-08-12	0	Tr. euschisti	2	0
M.Herlihy	2014-07-28	W	W5	fresh	28	Y	28	2014-07-31	0	N	N	0		0			0	ptoid guarding
M.Herlihy	2014-07-28	W	W6	fresh	21	N	0		0	Y	Y	21	2014-08-12	0	Tr. japonicus		0
M.Herlihy	2014-07-28	W	W7	fresh	25	N	0		13	Y	Y	12	2014-08-12	0	Tr. japonicus	11	0
M.Herlihy	2014-07-28	W	W8	frozen	28	N	0		0	N	N	0		0			0
M.Herlihy	2014-07-28	W	W9	frozen	19	N	0		0	N	N	0		0			0
M.Herlihy	2014-07-28	W	W10	frozen	13	N	0		0	N	N	0		0			13	predator
M.Herlihy	2014-07-28	W	W11	frozen	17	N	0		0	N	N	0		0			0
M.Herlihy	2014-07-28	W	W12	frozen	27	N	0		0	Y	Y	22	2014-08-18	0	Tr. euschisti	22	2
M.Herlihy	2014-07-28	W	W13	frozen	28	N	0		0	Y	Y	25	2014-08-18	0	Tr. euschisti	25	0	ptoid guarding
M.Herlihy	2014-07-28	W	W14	frozen	28	N	0		0	N	N	0		0			0
M.Herlihy	2014-07-28	B	B1	fresh	19	N	0		19	N	N	0		0			0	all dead
M.Herlihy	2014-07-28	B	B2	fresh	26	Y	2	2014-07-31	24	N	N	0		0			0
M.Herlihy	2014-07-28	B	B3	fresh	23	Y	5	2014-07-31	18	N	N	0		0			0
M.Herlihy	2014-07-28	B	B4	fresh	26	N	0		0	Y	Y	1	2014-08-27	25	?		0
M.Herlihy	2014-07-28	B	B5	fresh	26	N	0		0	Y	N	0	2014-08-27	20	?		0
M.Herlihy	2014-07-28	B	B6	fresh	19	Y	14	2014-08-01	5	N	N	0		0			0
M.Herlihy	2014-07-28	B	B7	fresh	25	Y	5	2014-08-01	20	N	N	0		0			0
M.Herlihy	2014-07-28	B	B8	frozen	28	N	0		0	N	N	0		0			0
M.Herlihy	2014-07-28	B	B9	frozen	29	Y	13	2014-08-01	0	N	N	0		0			0
M.Herlihy	2014-07-28	B	B10	frozen	18	N	0		0	Y	N	0	2014-08-27	5	Te. podisi	3	0
M.Herlihy	2014-07-28	B	B11	frozen	16	N	0		0	N	N	0		0			0
M.Herlihy	2014-07-28	B	B12	frozen	24	N	0		0	N	N	0		0			0
M.Herlihy	2014-07-28	B	B13	frozen	28	N	0		0	Y	N	0	2014-09-03	26	Te. podisi	3	0
M.Herlihy	2014-07-28	B	B14	frozen	28	Y	11	2014-08-04	0	N	N	0		0			0
M.Herlihy	2014-08-04	O	O1	fresh	27	N	0		0	N	N	0		0			0
M.Herlihy	2014-08-04	O	O2	fresh	16	Y	7	2014-08-07	0	N	N	0		0			0
M.Herlihy	2014-08-04	O	O3	fresh	28	Y	28	2014-08-07	0	N	N	0		0			0
M.Herlihy	2014-08-04	O	O4	frozen	11	N	0		0	N	N	0		0			0
M.Herlihy	2014-08-04	O	O5	frozen	28	N	0		0	N	N	0		0			0
M.Herlihy	2014-08-04	O	O6	frozen	28	N	0		0	N	N	0		0			0
M.Herlihy	2014-08-04	W	W1	fresh	26	Y	13	2014-08-11	0	Y	Y	1	2014-09-03	0	Tr. euschisti	1	0	1 guarding egg mass
M.Herlihy	2014-08-04	W	W2	fresh	22	Y	19	2014-08-07	0	N	N	0		0			0
M.Herlihy	2014-08-04	W	W3	fresh	28	Y	18	2014-08-07	0	N	N	0		0			0
M.Herlihy	2014-08-04	W	W4	frozen	27	N	0		0	N	N	0		0			0
M.Herlihy	2014-08-04	W	W5	frozen	28	N	0		0	Y	Y	2	2014-08-27	0	Tr. euschisti	1	0
M.Herlihy	2014-08-04	W	W6	frozen	15	N	0		0	N	N	0		0			0
M.Herlihy	2014-08-04	B	B1	fresh	27	Y	2	2014-08-07	0	N	N	0		0			0
M.Herlihy	2014-08-04	B	B2	fresh	28	Y	4	2014-08-07	0	N	N	0		0			0
M.Herlihy	2014-08-04	B	B3	fresh	27	Y	2	2014-08-07	0	N	N	0		0			0
M.Herlihy	2014-08-04	B	B4	frozen	27	N	0		0	Y	N	0	2014-08-20	5	Te. podisi	1	0
M.Herlihy	2014-08-04	B	B5	frozen	27	N	0		0	Y	Y	5	2014-08-20	0	Te. Podisi; Eupelmid	4	0	orange egg markings
M.Herlihy	2014-08-04	B	B6	frozen	28	N	0		0	N	N	0		0			0
M.Herlihy	2014-08-18	O	O1	fresh	29	N	0		0	N	N	0		0			29	predator
M.Herlihy	2014-08-18	O	O2	fresh	28	N	0		0	N	N	0		0			28	predator
M.Herlihy	2014-08-18	O	O3	fresh	27	Y	25	2014-08-27	0	N	N	0		0			0
M.Herlihy	2014-08-18	O	O4	fresh	15	Y	12	2014-08-27	0	N	N	0		0			0
M.Herlihy	2014-08-18	O	O5	frozen	28	N	0		0	N	N	0		0			0
M.Herlihy	2014-08-18	O	O6	frozen	7	N	0		0	N	N	0		0			7	predator
M.Herlihy	2014-08-18	O	O7	frozen	28	N	0		0	N	N	0		0			0
M.Herlihy	2014-08-18	O	O8	frozen	28	N	0		0	Y	Y	27	2014-09-12	0	??		0
M.Herlihy	2014-08-18	W	W1	fresh	9	N	0		0	N	N	0		0			9	predator
M.Herlihy	2014-08-18	W	W2	fresh	28	Y	24	2014-08-26	0	N	N	0		0			0
M.Herlihy	2014-08-18	W	W3	fresh	23	Y	21	2014-08-26	0	N	N	0		0			0
M.Herlihy	2014-08-18	W	W4	fresh	28	Y	5	2014-08-26	0	N	N	0		0			0
M.Herlihy	2014-08-18	W	W5	frozen	28	N	0		0	Y	Y	0		0			0
M.Herlihy	2014-08-18	W	W6	frozen	9	N	0		0	N	N	0		0			0
M.Herlihy	2014-08-18	W	W7	frozen	22	N	0		0	Y	Y	14	2014-09-03	0	Tr. brochymenae	9	0
M.Herlihy	2014-08-18	W	W8	frozen	26	N	0		0	N	N	0		0			0
M.Herlihy	2014-08-18	B	B1	fresh	22	Y	6		0	N	N	0		0			0
M.Herlihy	2014-08-18	B	B2	fresh	27	Y	7		0	N	N	0		0			20	predator
M.Herlihy	2014-08-18	B	B3	fresh	15	Y	4		0	N	N	0		0			0
M.Herlihy	2014-08-18	B	B4	fresh	28	Y	17		0	N	N	0		0			0
M.Herlihy	2014-08-18	B	B5	frozen	28	N	0		0	N	N	0		0			10	predator
M.Herlihy	2014-08-18	B	B6	frozen	28	N	0		0	Y	Y	3	2014-09-03	0	Te. Podisi	3	0
M.Herlihy	2014-08-18	B	B7	frozen	13	N	0		0	N	N	0		0			0
M.Herlihy	2014-08-18	B	B8	frozen	28	N	0		0	N	N	0		0			0
M.Herlihy	2014-08-25	O	O1	fresh	27	Y	25	2014-09-03	0	N	N	0		0			0
M.Herlihy	2014-08-25	O	O2	fresh	29	Y	23	2014-09-03	0	N	N	0		0			0
M.Herlihy	2014-08-25	O	O3	fresh	28	Y	25	2014-09-03	0	N	N	0		0			0
M.Herlihy	2014-08-25	O	O4	fresh	27	N	0		0	N	N	0		0			0
M.Herlihy	2014-08-25	O	O5	frozen	28	N	0		0	N	N	0		0			0
M.Herlihy	2014-08-25	O	O6	frozen	28	N	0		0	N	N	0		0			0
M.Herlihy	2014-08-25	O	O7	frozen	29	N	0		0	N	N	0		0			0
M.Herlihy	2014-08-25	O	O8	frozen	28	N	0		0	Y	Y	28	2014-09-11	0	Anastatus	24	0
M.Herlihy	2014-08-25	W	W1	fresh	14	Y	11	2014-09-03	0	N	N	0		0			0
M.Herlihy	2014-08-25	W	W2	fresh	23	Y	6	2014-09-03	0	N	N	0		0			0
M.Herlihy	2014-08-25	W	W3	fresh	28	Y	22	2014-09-05	0	N	N	0		0			0
M.Herlihy	2014-08-25	W	W4	fresh	28	N	0		0	N	N	0		0			28	predator
M.Herlihy	2014-08-25	W	W5	frozen	28	N	0		0	Y	Y	1	2014-09-11	27	Tr. brochymenae	1	0
M.Herlihy	2014-08-25	W	W6	frozen	28	N	0		0	N	N	0		0			0
M.Herlihy	2014-08-25	W	W7	frozen	28	N	0		0	N	N	0		0			28	predator
M.Herlihy	2014-08-25	W	W8	frozen	25	N	0		0	N	N	0		0			0
M.Herlihy	2014-08-25	B	B1	fresh	26	N	0		0	N	N	0		0			26	predator
M.Herlihy	2014-08-25	B	B2	fresh	26	N	0		0	N	N	0		0			0
M.Herlihy	2014-08-25	B	B3	fresh	24	Y	7	2014-09-03	0	N	N	0		0			0
M.Herlihy	2014-08-25	B	B4	fresh	14	N	0		0	N	N	0		0			14	predator
M.Herlihy	2014-08-25	B	B5	frozen	23	N	0		5	N	N	0		0			0
M.Herlihy	2014-08-25	B	B6	frozen	20	N	0		0	N	N	0		0			20	predator
M.Herlihy	2014-08-25	B	B7	frozen	26	N	0		0	N	N	0		0			0
M.Herlihy	2014-08-25	B	B8	frozen	28	N	0		0	N	N	0		0			28	predator
M.Herlihy	2014-09-02	O	O1	fresh	28	N	0		0	N	N	0		0			0
M.Herlihy	2014-09-02	O	O2	fresh	28	Y	24	2014-09-05	0	N	N	0		0			0
M.Herlihy	2014-09-02	O	O3	fresh	28	Y	18	2014-09-08	0	N	N	0		0			0
M.Herlihy	2014-09-02	O	O4	fresh	27	Y	26	2014-09-08	0	N	N	0		0			0
M.Herlihy	2014-09-02	O	O5	fresh	28	Y	26	2014-09-08	0	N	N	0		0			0
M.Herlihy	2014-09-02	O	O6	fresh	27	Y	17	2014-09-08	0	N	N	0		0			0
M.Herlihy	2014-09-02	O	O7	frozen	28	N	0		0	N	N	0		0			0
M.Herlihy	2014-09-02	O	O8	frozen	27	N	0		0	N	N	0		0			0
M.Herlihy	2014-09-02	O	O9	frozen	28	N	0		0	N	N	0		0			28	predator
M.Herlihy	2014-09-02	O	O10	frozen	28	N	0		0	N	N	0		0			0
M.Herlihy	2014-09-02	O	O11	frozen	29	N	0		0	N	N	0		0			0
M.Herlihy	2014-09-02	O	O12	frozen	27	N	0		0	N	N	0		0			27	predator
M.Herlihy	2014-09-02	W	W1	fresh	28	Y	20	2014-09-20	0	N	N	0		0			4	predator
M.Herlihy	2014-09-02	W	W2	fresh	28	N	0		0	Y	Y	28	2014-09-20	0	?		0
M.Herlihy	2014-09-02	W	W3	fresh	28	N	0		0	Y	Y	28	2014-09-15	0	?		0
M.Herlihy	2014-09-02	W	W4	fresh	28	N	0		0	Y	N	0	2014-09-20	20	Tr. japonicus	26	0
M.Herlihy	2014-09-02	W	W5	fresh	28	Y	14	2014-09-08	0	N	N	0		0			7	predator
M.Herlihy	2014-09-02	W	W6	fresh	28	N	0		28	N	N	0		0			0
M.Herlihy	2014-09-02	W	W7	frozen	26	N	0		0	Y	Y	23	2014-09-15	3	Tr. Japonicus; Tr. Brochymenae	20	0
M.Herlihy	2014-09-02	W	W8	frozen	28	N	0		0	N	N	0		0			0
M.Herlihy	2014-09-02	W	W9	frozen	20	N	0		0	Y	Y	17	2014-09-15	2	Tr. japonicus	16	0
M.Herlihy	2014-09-02	W	W10	frozen	28	N	0		0	N	N	0		0			28	predator
M.Herlihy	2014-09-02	W	W11	frozen	14	N	0		0	N	N	0		0			0
M.Herlihy	2014-09-02	W	W12	frozen	28	N	0		0	N	N	0		0			0
M.Herlihy	2014-09-02	B	B1	fresh	27	Y	1	2014-09-05	17	N	N	0		0			0
M.Herlihy	2014-09-02	B	B2	fresh	28	Y	2	2014-09-05	8	N	N	0		0			14	predator
M.Herlihy	2014-09-02	B	B3	fresh	28	N	0		0	N	N	0		0			28	predator
M.Herlihy	2014-09-02	B	B4	fresh	28	N	0		0	N	N	0		0			0	lost in storm
M.Herlihy	2014-09-02	B	B5	fresh	28	N	0		0	N	N	0		0			0	lost in storm
M.Herlihy	2014-09-02	B	B6	fresh	28	Y	3	2014-09-05	12	N	N	0		0			8	predator
M.Herlihy	2014-09-02	B	B7	frozen	28	N	0		0	Y	N	0	2014-09-15	28	not developed		9	predator
M.Herlihy	2014-09-02	B	B8	frozen	26	N	0		0	N	N	0		0			26	predator
M.Herlihy	2014-09-02	B	B9	frozen	28	N	0		0	Y	N	0	2014-09-15	1	not developed		0
M.Herlihy	2014-09-02	B	B10	frozen	27	N	0		0	N	N	0		0			0	lost in storm
M.Herlihy	2014-09-02	B	B11	frozen	18	N	0		0	Y	N	0	2014-09-20	12	not developed		6	predator
M.Herlihy	2014-09-02	B	B12	frozen	28	N	0		0	N	N	0		0			0	lost in storm
M.Herlihy	2014-09-08	O	O1	fresh	28	Y	28	2014-09-11	0	N	N	0		0			0
M.Herlihy	2014-09-08	O	O2	fresh	28	N	0		0	N	N	0		0			28	predator
M.Herlihy	2014-09-08	O	O3	fresh	22	Y	18	2014-09-11	4	N	N	0		0			0
M.Herlihy	2014-09-08	O	O4	fresh	28	Y	28	2014-09-11	0	N	N	0		0			0
M.Herlihy	2014-09-08	O	O5	frozen	12	N	0		0	N	N	0		0			0
M.Herlihy	2014-09-08	O	O6	frozen	26	N	0		0	N	N	0		0			0
M.Herlihy	2014-09-08	O	O7	frozen	28	N	0		0	N	N	0		0			0
M.Herlihy	2014-09-08	O	O8	frozen	28	N	0		0	N	N	0		0			0
M.Herlihy	2014-09-08	W	W1	fresh	28	Y	28	2014-09-11	0	Y	N	1	2014-09-23	0	Tr. brochymenae	2	0	1 ptoid guarding
M.Herlihy	2014-09-08	W	W2	fresh	14	Y	12	2014-09-11	2	Y	Y	0		0			0
M.Herlihy	2014-09-08	W	W3	fresh	35	N	0		0	Y	Y	34	2014-09-23	1	Tr. japonicus	29	0
M.Herlihy	2014-09-08	W	W4	fresh	28	N	0		0	Y	Y	25	2014-09-23	3	Tr. Japonicus	19	0
M.Herlihy	2014-09-08	W	W5	frozen	28	N	0		0	N	N	0		0			0
M.Herlihy	2014-09-08	W	W6	frozen	28	N	0		0	N	N	0		0			0
M.Herlihy	2014-09-08	W	W7	frozen	28	N	0		0	Y	Y	28	2014-09-23	0	Tr. euschisti	27	0
M.Herlihy	2014-09-08	W	W8	frozen	28	N	0		0	N	N	0		0			0
M.Herlihy	2014-09-08	B	B1	fresh	12	Y	6	2014-09-12	6	N	N	0		0			0
M.Herlihy	2014-09-08	B	B2	fresh	28	N	0		0	N	N	0		0			28	predator
M.Herlihy	2014-09-08	B	B3	fresh	14	N	0		0	N	N	0		0			14	predator
M.Herlihy	2014-09-08	B	B4	fresh	28	Y	23	2014-09-12	5	N	N	0		0			0
M.Herlihy	2014-09-08	B	B5	frozen	26	N	0		0	N	N	0		0			0
M.Herlihy	2014-09-08	B	B6	frozen	27	N	0		0	Y	Y	0	2014-09-23	11	not developed		0
M.Herlihy	2014-09-08	B	B7	frozen	14	N	0		0	N	N	0		0			14	predator
M.Herlihy	2014-09-08	B	B8	frozen	28	N	0		0	N	N	0		0			25	predator
M.Herlihy	2014-09-15	O	O1	fresh	29	N	0		0	Y	N	0	2014-10-15	10	not developed		0	orange markings
M.Herlihy	2014-09-15	O	O2	fresh	28	Y	12	2014-09-22	16	N	N	0		0			0	dessicated
M.Herlihy	2014-09-15	O	O3	fresh	28	Y	18	2014-09-22	10	N	N	0		0			0	dessicated
M.Herlihy	2014-09-15	O	O4	fresh	28	Y	21	2014-09-22	7	N	N	0		0			0
M.Herlihy	2014-09-15	O	O5	frozen	28	Y	28	2014-09-23	0	N	N	0		0			0
M.Herlihy	2014-09-15	O	O6	frozen	12	Y	11	2014-09-23	0	N	N	0		0			0
M.Herlihy	2014-09-15	O	O7	frozen	15	N	0		0	N	N	0		0			15	predator
M.Herlihy	2014-09-15	O	O8	frozen	28	N	0		0	Y	N	0	2014-10-15	28	not developed		0
M.Herlihy	2014-09-15	W	W1	fresh	28	Y	27	2014-09-23	0	N	N	0		0			0
M.Herlihy	2014-09-15	W	W2	fresh	32	Y	30	2014-09-23	2	N	N	0		0			0
M.Herlihy	2014-09-15	W	W3	fresh	28	Y	12	2014-09-23	16	N	N	0		0			0
M.Herlihy	2014-09-15	W	W4	fresh	28	Y	27	2014-09-23	1	N	N	0		0			0
M.Herlihy	2014-09-15	W	W5	frozen	26	N	0		0	N	N	0		0			0
M.Herlihy	2014-09-15	W	W6	frozen	28	N	0		0	N	N	0		0			0
M.Herlihy	2014-09-15	W	W7	frozen	28	N	0		0	N	N	0		0			0
M.Herlihy	2014-09-15	W	W8	frozen	12	N	0		0	N	N	0		0			0
M.Herlihy	2014-09-15	B	B1	fresh	28	N	0		0	N	N	0		0			28	predator
M.Herlihy	2014-09-15	B	B2	fresh	28	N	0		16	Y	N	0	2014-10-15	12	not developed		0
M.Herlihy	2014-09-15	B	B3	fresh	27	Y	1	2014-09-23	21	Y	N	0	2014-10-15	5	not developed		0
M.Herlihy	2014-09-15	B	B4	fresh	27	Y	25	2014-09-23	2	N	N	0		0			0
M.Herlihy	2014-09-15	B	B5	frozen	28	N	0		0	N	N	0		0			0
M.Herlihy	2014-09-15	B	B6	frozen	28	N	0		0	N	N	0		0			0
M.Herlihy	2014-09-15	B	B7	frozen	27	N	0		3	N	N	0		0			21	predator
M.Herlihy	2014-09-15	B	B8	frozen	24	N	0		3	N	N	0		0			21	predator
M.Herlihy	2014-07-21	B	B15	cage	28	Y	18	2014-07-25	10	N	N	0		0			0
M.Herlihy	2014-07-21	B	B16	cage	24	Y	18	2014-07-25	10	N	N	0		0			0
M.Herlihy	2014-07-21	B	B17	cage	24	N	0		0	Y	Y	17	2014-08-05	7	Te. podisi	17	0
M.Herlihy	2014-07-24	B	B1	cage	28	Y	15	2014-07-30	13	N	N	0		0			0
M.Herlihy	2014-07-24	B	B2	cage	20	Y	17	2014-07-30	3	N	N	0		0			0
M.Herlihy	2014-07-24	B	B3	cage	28	Y	19	2014-07-30	9	N	N	0		0			0
M.Herlihy	2014-07-24	W	W1	cage	16	Y	4	2014-07-30	12	N	N	0		0			0
M.Herlihy	2014-07-24	W	W2	cage	26	Y	14	2014-07-30	12	N	N	0		0			0
M.Herlihy	2014-07-24	W	W3	cage	17	Y	17	2014-07-30	0	N	N	0		0			0
M.Herlihy	2014-07-24	O	O1	cage	27	Y	27	2014-07-30	0	N	N	0		0			0
M.Herlihy	2014-07-24	O	O2	cage	26	Y	14	2014-07-30	12	N	N	0		0			0
M.Herlihy	2014-07-24	O	O3	cage	23	Y	22	2014-07-30	1	N	N	0		0			0
M.Herlihy	2014-07-28	B	B1	cage	28	Y	28	2014-08-04	0	N	N	0		0			0
M.Herlihy	2014-07-28	W	W1	cage	27	Y	5	2014-08-05	22	N	N	0		0			0
M.Herlihy	2014-07-28	W	W2	cage	2	Y	1	2014-08-05	1	N	N	0		0			0
M.Herlihy	2014-07-28	W	W3	cage	10	Y	10	2014-08-05	0	N	N	0		0			0
M.Herlihy	2014-07-28	W	W4	cage	18	Y	11	2014-07-31	7	N	N	0		0			0
M.Herlihy	2014-07-28	W	W5	cage	27	Y	8	2014-08-05	19	N	N	0		0			0
M.Herlihy	2014-07-28	W	W6	cage	25	Y	25	2014-08-05	0	N	N	0		0			0
M.Herlihy	2014-07-28	O	O1	cage	27	Y	27	2014-08-05	0	N	N	0		0			0
M.Herlihy	2014-07-28	O	O2	cage	26	Y	11	2014-08-05	15	N	N	0		0			0
M.Herlihy	2014-07-28	O	O3	cage	28	Y	28	2014-07-31	0	N	N	0		0			0
M.Herlihy	2014-07-31	B	B1C2	cage	28	Y	20	2014-08-07	8	N	N	0		0			0
M.Herlihy	2014-07-31	B	B2C2	cage	30	Y	24	2014-08-07	6	N	N	0		0			0
M.Herlihy	2014-07-31	B	B3C2	cage	28	Y	4	2014-08-07	24	Y	Y	2	2015-08-19	0	Te. podisi	1	0
M.Herlihy	2014-07-31	B	B4C2	cage	20	Y	13	2014-08-07	7	N	N	0		0			0
M.Herlihy	2014-07-31	B	B5C2	cage	28	Y	28	2014-08-05	0	N	N	0		0			0
M.Herlihy	2014-07-31	B	B6C2	cage	30	Y	28	2014-08-05	2	N	N	0		0			0
M.Herlihy	2014-07-31	B	B7C2	cage	27	Y	27	2014-08-05	0	N	N	0		0			0
M.Herlihy	2014-07-31	W	W1C1	cage	5	N	0		5	N	N	0		0			0
M.Herlihy	2014-07-31	W	W2C1	cage	27	Y	27	2014-08-05	0	N	N	0		0			0
M.Herlihy	2014-07-31	W	W3C1	cage	28	Y	28	2014-08-05	0	N	N	0		0			0
M.Herlihy	2014-07-31	W	W4C2	cage	15	Y	9	2014-08-07	6	N	N	0		0			0
M.Herlihy	2014-07-31	W	W5C2	cage	21	Y	19	2014-08-07	2	N	N	0		0			0
M.Herlihy	2014-07-31	O	O1C1	cage	28	Y	28	2014-08-05	0	N	N	0		0			0
M.Herlihy	2014-07-31	O	O2C1	cage	28	Y	28	2014-08-07	0	N	N	0		0			0
M.Herlihy	2014-07-31	O	O3C2	cage	2	Y	2	2014-08-07	0	N	N	0		0			0
M.Herlihy	2014-08-04	B	B1C1	cage	28	N	0		28	N	N	0		0			0	Mold
M.Herlihy	2014-08-04	B	B2C2	cage	28	N	0		28	N	N	0		0			0	Mold
M.Herlihy	2014-08-04	B	B3C2	cage	28	N	0		28	N	N	0		0			0	Mold
M.Herlihy	2014-08-04	B	B4C2	cage	13	N	0		13	N	N	0		0			0	Mold
M.Herlihy	2014-08-04	B	B5C2	cage	26	N	0		0	Y	Y	1	2014-08-18	25	Te. podisi	1	0
M.Herlihy	2014-08-04	B	B6C2	cage	2	N	0		2	N	N	0		0			0
M.Herlihy	2014-08-04	B	B7C2	cage	20	Y	0		15	Y	Y	1	2014-08-18	4	Te. podisi	1	0
M.Herlihy	2014-08-04	W	W1C1	cage	14	Y	10	2014-08-12	4	N	N	0		0			0
M.Herlihy	2014-08-04	W	W2C1	cage	28	Y	13	2014-08-13	15	N	N	0		0			0
M.Herlihy	2014-08-04	W	W3C2	cage	28	Y	27	2014-08-14	1	N	N	0		0			0
M.Herlihy	2014-08-04	W	W4C2	cage	27	Y	25	2014-08-15	2	N	N	0		0			0
M.Herlihy	2014-08-04	W	W5C2	cage	28	Y	26	2014-08-16	2	N	N	0		0			0
M.Herlihy	2014-08-04	O	O1C1	cage	28	Y	23	2014-08-17	5	N	N	0		0			0
M.Herlihy	2014-08-04	O	O2C1	cage	14	N	0		14	N	N	0		0			0	Bacteria?
M.Herlihy	2014-08-04	O	O3C2	cage	28	N	24	2014-08-12	4	N	N	0		0			0
M.Herlihy	2014-08-07	B	B1C1	cage	28	Y	28	2014-08-15	0	N	N	0		0			0
M.Herlihy	2014-08-07	B	B2C1	cage	27	Y	27	2014-08-12	0	N	N	0		0			0
M.Herlihy	2014-08-07	B	B3C1	cage	28	Y	27	2014-08-15	1	N	N	0		0			0
M.Herlihy	2014-08-07	B	B4C2	cage	28	Y	28	2014-08-12	0	N	N	0		0			0
M.Herlihy	2014-08-07	B	B5C2	cage	28	Y	17	2014-08-12	11	N	N	0		0			0
M.Herlihy	2014-08-07	B	B6C2	cage	29	Y	29	2014-08-12	0	N	N	0		0			0
M.Herlihy	2014-08-07	W	W1C1	cage	28	Y	28	2014-08-12	0	N	N	0		0			0
M.Herlihy	2014-08-07	W	W2C1	cage	28	Y	28	2014-08-15	0	N	N	0		0			0
M.Herlihy	2014-08-07	W	W3C1	cage	28	Y	27	2014-08-15	1	N	N	0		0			0
M.Herlihy	2014-08-07	W	W4C2	cage	13	Y	13	2014-08-15	0	N	N	0		0			0
M.Herlihy	2014-08-07	W	W5C2	cage	28	Y	28	2014-08-15	0	N	N	0		0			0
M.Herlihy	2014-08-07	W	W6C2	cage	28	Y	28	2014-08-12	0	N	N	0		0			0
M.Herlihy	2014-08-07	W	W7C2	cage	29	Y	27	2014-08-15	2	N	N	0		0			0
M.Herlihy	2014-08-07	O	O1C1	cage	28	Y	27	2014-08-15	1	N	N	0		0			0
M.Herlihy	2014-08-07	O	O2C1	cage	28	Y	28	2014-08-15	0	N	N	0		0			0
M.Herlihy	2014-08-07	O	O3C2	cage	28	Y	22	2014-08-15	6	N	N	0		0			0
M.Herlihy	2014-08-07	O	O4C2	cage	27	Y	27	2014-08-15	0	N	N	0		0			0
M.Herlihy	2014-08-07	O	O5C2	cage	28	Y	28	2014-08-15	0	N	N	0		0			0
M.Herlihy	2014-08-11	B	B2C1	cage	26	Y	4	2014-08-15	22	N	N	0		0			0
M.Herlihy	2014-08-11	B	B3C1	cage	29	Y	28	2014-08-15	1	N	N	0		0			0
M.Herlihy	2014-08-11	B	B4C1	cage	27	Y	24	2014-08-15	3	N	N	0		0			0
M.Herlihy	2014-08-11	B	B5C1	cage	13	N	0	2014-08-15	13	N	N	0		0			0	dessciated
M.Herlihy	2014-08-11	B	B6C2	cage	28	Y	26	2014-08-15	2	N	N	0		0			0
M.Herlihy	2014-08-11	B	B7C2	cage	28	Y	26	2014-08-15	2	N	N	0		0			0
M.Herlihy	2014-08-11	B	B8C2	cage	26	Y	25	2014-08-15	1	N	N	0		0			0
M.Herlihy	2014-08-11	B	W1C1	cage	28	Y	28	2014-08-15	0	N	N	0		0			0
M.Herlihy	2014-08-11	W	W2C1	cage	5	N	0	2014-08-15	5	N	N	0		0			0	dessicated
M.Herlihy	2014-08-11	W	W3C1	cage	27	Y	27	2014-08-15	0	N	N	0		0			0
M.Herlihy	2014-08-11	W	W4C1	cage	26	Y	22	2014-08-15	4	N	N	0		0			0
M.Herlihy	2014-08-11	W	W5C1	cage	22	Y	22	2014-08-15	0	N	N	0		0			0
M.Herlihy	2014-08-11	W	W6C1	cage	25	Y	25	2014-08-15	0	N	N	0		0			0
M.Herlihy	2014-08-11	W	W7C1	cage	25	Y	23	2014-08-15	2	N	N	0		0			0
M.Herlihy	2014-08-11	W	W8C2	cage	27	Y	25	2014-08-15	2	N	N	0		0			0
M.Herlihy	2014-08-11	W	W9C2	cage	28	Y	28	2014-08-18	0	N	N	0		0			0
M.Herlihy	2014-08-11	W	W10C2	cage	28	Y	27	2014-08-18	1	N	N	0		0			0
M.Herlihy	2014-08-11	O	O1C1	cage	28	Y	28	2014-08-18	0	N	N	0		0			0
M.Herlihy	2014-08-11	O	O2C1	cage	28	Y	27	2014-08-18	1	N	N	0		0			0
M.Herlihy	2014-08-11	O	O3C1	cage	19	Y	14	2014-08-18	5	N	N	0		0			0
M.Herlihy	2014-08-11	O	O4C2	cage	13	Y	12	2014-08-18	1	N	N	0		0			0
M.Herlihy	2014-08-11	O	O5C2	cage	9	Y	8	2014-08-18	1	N	N	0		0			0
M.Herlihy	2014-08-11	O	O6C2	cage	26	Y	24	2014-08-18	2	N	N	0		0			0
M.Herlihy	2014-08-11	O	O7C2	cage	19	Y	18	2014-08-18	1	N	N	0		0			0
M.Herlihy	2014-08-15	B	B1C1	cage	28	Y	17	2014-08-18	0	Y	Y	1	2014-08-25	10	Te. podisi	1	0
M.Herlihy	2014-08-15	B	B2C2	cage	28	Y	25	2014-08-22	3	N	N	0		0			0
M.Herlihy	2014-08-15	B	B3C1	cage	28	Y	20	2014-08-22	8	N	N	0		0			0
M.Herlihy	2014-08-15	W	W1C1	cage	27	Y	27	2014-08-18	0	N	N	0		0			0
M.Herlihy	2014-08-15	W	W2C1	cage	28	Y	25	2014-08-18	3	N	N	0		0			0
M.Herlihy	2014-08-15	W	W3C1	cage	28	Y	26	2014-08-22	2	N	N	0		0			0
M.Herlihy	2014-08-15	W	W4C1	cage	24	Y	21	2014-08-23	3	N	N	0		0			0
M.Herlihy	2014-08-15	O	O1C1	cage	28	Y	27	2014-08-24	1	N	N	0		0			0
M.Herlihy	2014-08-15	O	O2C1	cage	26	Y	25	2014-08-25	1	N	N	0		0			0
M.Herlihy	2014-08-18	B	B1C2	cage	28	Y	25	2014-08-26	3	N	N	0		0			0
M.Herlihy	2014-08-18	W	W1C1	cage	20	Y	12	2014-08-22	8	N	N	0		0			0
M.Herlihy	2014-08-18	W	W2C2	cage	28	Y	28	2014-08-25	0	N	N	0		0			0
M.Herlihy	2014-08-18	W	W3C2	cage	25	Y	23	2014-08-25	2	N	N	0		0			0
M.Herlihy	2014-08-18	W	W4C2	cage	28	Y	28	2014-08-25	0	N	N	0		0			0
M.Herlihy	2014-08-18	W	W5C2	cage	25	Y	24	2014-08-25	1	N	N	0		0			0
M.Herlihy	2014-08-22	B	B1C2	cage	8	N	0		8	N	N	0		0			0
M.Herlihy	2014-08-22	B	B2C2	cage	26	Y	1	2014-09-09	25	N	N	0		0			0	Bacteria?
M.Herlihy	2014-08-22	B	B3C2	cage	20	Y	1	2014-09-09	19	N	N	0		0			0	Bacteria?
M.Herlihy	2014-08-22	B	B4C1	cage	13	N	0		5	Y	Y	3	2014-09-18	5	Te. podisi	5	0
M.Herlihy	2014-08-22	B	B5C1	cage	28	Y	20	2014-09-03	3	Y	N	0	2014-09-18	5	not developed		0
M.Herlihy	2014-08-22	B	B6C1	cage	28	Y	15	2014-09-03	3	Y	N	0	2014-09-18	10	not developed		0
M.Herlihy	2014-08-22	B	B7C1	cage	27	Y	15	2014-09-03	12	N	N	0		0			0	Bacteria?
M.Herlihy	2014-08-22	B	B8C1	cage	28	Y	12	2014-09-03	16	N	N	0		0			0	Bacteria?
M.Herlihy	2014-08-22	W	W1C2	cage	16	Y	15	2014-08-27	1	N	N	0		0			0
M.Herlihy	2014-08-22	W	W2C2	cage	25	Y	25	2014-09-03	0	N	N	0		0			0
M.Herlihy	2014-08-22	W	W3C2	cage	29	Y	28	2014-08-26	1	N	N	0		0			0
M.Herlihy	2014-08-25	B	B1C2	cage	28	Y	18	2014-09-03	10	N	N	0		0			0
M.Herlihy	2014-08-25	B	B2C2	cage	16	Y	15	2014-09-03	1	N	N	0		0			0
M.Herlihy	2014-08-25	B	B3C2	cage	28	Y	8	2014-09-03	20	N	N	0		0			0	dessicated
M.Herlihy	2014-08-25	B	B4C1	cage	28	Y	11	2014-09-03	17	N	N	0		0			0	dessicated
M.Herlihy	2014-08-25	B	B5C1	cage	28	Y	1	2014-09-03	0	Y	Y	1	2014-09-11	27	Te. podisi	3	0
M.Herlihy	2014-08-25	W	W1C2	cage	14	Y	10	2014-09-03	4	N	N	0		0			0
M.Herlihy	2014-08-25	W	W2C2	cage	26	Y	13	2014-09-05	13	N	N	0		0			0
M.Herlihy	2014-08-25	W	W3C2	cage	14	Y	11	2014-09-03	3	N	N	0		0			0
M.Herlihy	2014-08-25	W	W4C2	cage	28	Y	4	2014-09-05	24	N	N	0		0			0	mold/bacteria?
M.Herlihy	2014-08-25	W	W5C2	cage	29	Y	27	2014-09-03	2	N	N	0		0			0
M.Herlihy	2014-08-25	W	W6C2	cage	28	Y	17	2014-09-05	11	N	N	0		0			0
M.Herlihy	2014-08-25	W	W7C2	cage	27	Y	23	2014-09-03	4	N	N	0		0			0
M.Herlihy	2014-08-29	B	B1C1	cage	14	N	0		0	Y	Y	2	2014-09-23	12	Te. podisi	2	0
M.Herlihy	2014-08-29	W	W1C2	cage	28	Y	20	2014-09-05	20	Y	N	0	2014-09-23	1	Te. podisi	1	0
M.Herlihy	2014-08-29	O	O1C2	cage	29	Y	26	2014-09-08	3	N	N	0		0			0
M.Herlihy	2014-08-29	O	O2C1	cage	27	Y	13	2014-09-08	14	N	N	0		0			0
M.Herlihy	2014-08-29	O	O3C1	cage	25	Y	24	2014-09-03	1	N	N	0		0			0
M.Herlihy	2014-08-29	O	O4C1	cage	28	Y	28	2014-09-03	0	N	N	0		0			0
M.Herlihy	2014-08-29	O	O5C1	cage	28	Y	27	2014-09-03	1	N	N	0		0			0
M.Herlihy	2014-08-29	O	O6C1	cage	28	Y	25	2014-09-05	3	N	N	0		0			0
M.Herlihy	2014-09-02	B	B1C1	cage	29	N	0		0	Y	Y	1	2014-09-23	27	Te. podisi	2	0
M.Herlihy	2014-09-05	B	B1C2	cage	28	Y	12	2014-09-11	8	N	N	0		0			0
M.Herlihy	2014-09-05	B	B2C1	cage	23	Y	20	2014-09-11	3	N	N	0		0			0
M.Herlihy	2014-09-05	B	B3C1	cage	28	Y	23	2014-09-11	5	N	N	0		0			0
M.Herlihy	2014-09-05	W	W1C2	cage	25	Y	25	2014-09-11	0	N	N	0		0			0
M.Herlihy	2014-09-05	W	W2C2	cage	27	N	0	2014-09-11	0	Y	Y	1	2014-10-15	26	Te. podisi	1	0
M.Herlihy	2014-09-05	O	O1C1	cage	28	Y	26	2014-09-11	2	N	N	0		0			0
M.Herlihy	2014-09-05	O	O2C1	cage	28	Y	25	2014-09-11	3	N	N	0		0			0
M.Herlihy	2014-09-05	O	O3C1	cage	30	Y	28	2014-09-11	2	N	N	0		0			0
M.Herlihy	2014-09-08	B	B1C1	cage	22	N	0		0	Y	N	0	2014-10-15	22	not developed		0
M.Herlihy	2014-09-12	B	B1C2	cage	26	Y	2	2014-09-16	24	N	N	0		0			0
M.Herlihy	2014-09-12	B	B2C1	cage	29	N	0		5	Y	Y	0	2014-10-15	24	Te. podisi	3	0
M.Herlihy	2014-09-12	B	B3C1	cage	27	N	0		27	N	N	0		0			0	dessicated
